# Supplementary material for: Integrating machine learning and neural networks for new diagnostic approaches to idiopathic pulmonary fibrosis and immune infiltration research
Source: PLoS One. 2025 Apr 24;20(4):e0320242. doi: 10.1371/journal.pone.0320242 (PMC12021136; doi:10.1371/journal.pone.0320242)
Supplement: S1 Table — (XLSX) [file pone.0320242.s001.xlsx]

## Sheet: Sheet1
Table S1. 451 DEGs of IPF compared to normal group.
Tag	logFC	AveExpr	t	P.Value	adj.P.Val	B
COMP	3.53273	9.96373	13.262	7.45328e-21	1.1566e-16	36.3842
SCG5	2.41941	6.52266	10.9204	7.99871e-17	6.2062e-13	27.6285
TSHZ2	1.19551	7.26356	9.79207	8.62715e-15	4.46253e-11	23.1718
IGFBP2	1.58948	12.9702	9.66845	1.45004e-14	5.62545e-11	22.6761
CTHRC1	2.49192	10.0426	9.18542	1.11337e-13	3.45546e-10	20.728
COL15A1	1.89544	9.25657	9.12668	1.42785e-13	3.69288e-10	20.4901
KLHL13	1.55938	6.48125	8.96899	2.78668e-13	6.17767e-10	19.8503
ASPN	1.96842	9.68686	8.78025	6.21207e-13	1.20499e-09	19.0829
PSD3	1.15999	7.97233	8.68526	9.30412e-13	1.47771e-09	18.696
CDH3	2.08559	9.73398	8.6798	9.52256e-13	1.47771e-09	18.6738
EDNRB	-1.54511	9.69054	-8.46693	2.35642e-12	3.32426e-09	17.8058
LRRN1	1.73744	5.98856	8.39871	3.15097e-12	4.07474e-09	17.5273
SFRP2	2.73541	11.0027	8.35223	3.8409e-12	4.46219e-09	17.3376
CTNND2	-1.51013	5.61238	-8.30168	4.76375e-12	4.92826e-09	17.1312
CRLF1	2.28679	11.1177	8.24799	5.9882e-12	5.40397e-09	16.9119
CTSK	1.38993	12.1776	8.23726	6.2683e-12	5.40397e-09	16.8681
COL14A1	1.52126	8.55543	8.12452	1.0134e-11	7.95943e-09	16.4075
GPX8	1.38871	7.86972	8.12166	1.02583e-11	7.95943e-09	16.3958
SERPINF1	1.47038	12.9544	7.9281	2.3399e-11	1.65048e-08	15.6051
COL3A1	2.031	11.7747	7.85744	3.16126e-11	1.98492e-08	15.3166
DIO2	1.64152	7.22722	7.85475	3.19776e-11	1.98492e-08	15.3055
ADRB2	-1.32389	10.3524	-7.81595	3.77205e-11	2.25133e-08	15.1471
FAM107A	-1.73468	10.9227	-7.72264	5.61091e-11	3.22482e-08	14.7662
FBLN2	1.29426	10.3315	7.64982	7.6477e-11	4.23847e-08	14.4692
TMEM45A	1.78529	10.1467	7.64144	7.92536e-11	4.24089e-08	14.435
CFH	1.17947	11.8115	7.568	1.08283e-10	5.25107e-08	14.1356
EPB41L5	-1.23815	7.28555	-7.53642	1.23833e-10	5.65189e-08	14.0068
COL17A1	2.69687	6.43561	7.51919	1.33232e-10	5.86168e-08	13.9367
PIGA	-1.32317	8.45551	-7.51438	1.35984e-10	5.86168e-08	13.917
COL1A2	1.36679	13.3823	7.48952	1.5112e-10	6.33805e-08	13.8158
MMP7	3.00678	11.2594	7.46288	1.69214e-10	6.86749e-08	13.7073
S1PR1	-1.04593	10.5054	-7.39934	2.21567e-10	8.59568e-08	13.4487
COL1A1	2.18091	11.917	7.38851	2.3198e-10	8.78016e-08	13.4046
FNDC1	1.95238	7.17586	7.35495	2.67448e-10	9.88155e-08	13.2682
PTGFRN	1.12761	7.07639	7.34006	2.84873e-10	1.02806e-07	13.2076
ISM1	1.42585	8.57216	7.32435	3.04475e-10	1.04996e-07	13.1438
TSPAN11	1.35624	8.83142	7.2998	3.3784e-10	1.1397e-07	13.044
CXCL12	1.16222	11.2237	7.27697	3.72136e-10	1.20308e-07	12.9513
IL13RA2	2.60256	7.49717	7.27012	3.83078e-10	1.21318e-07	12.9235
DENND3	-1.0139	10.7788	-7.24469	4.26619e-10	1.32406e-07	12.8202
ZMAT3	1.18549	7.12621	7.20484	5.0495e-10	1.53644e-07	12.6585
MMP1	3.98744	9.35292	7.18612	5.46529e-10	1.63097e-07	12.5826
DCLK1	1.31227	6.81692	7.15958	6.1142e-10	1.79019e-07	12.4749
CNTN3	1.67468	5.93908	7.14106	6.61181e-10	1.90004e-07	12.3999
GPIHBP1	-1.72531	11.4769	-7.12901	6.9569e-10	1.94908e-07	12.3511
KRT17	2.71817	8.82062	7.12641	7.03368e-10	1.94908e-07	12.3405
STX11	-1.15385	8.82756	-7.11714	7.31461e-10	1.99137e-07	12.303
GOLM1	1.09209	7.58731	7.074	8.77536e-10	2.33192e-07	12.1283
MDK	1.04638	10.8935	7.07156	8.86603e-10	2.33192e-07	12.1185
COL10A1	2.18841	8.56276	7.03918	1.01635e-09	2.62862e-07	11.9874
STEAP3	1.09927	9.43827	6.994	1.22949e-09	3.0773e-07	11.8048
EYA2	1.72454	8.41832	6.93182	1.59735e-09	3.85921e-07	11.5538
THBS2	1.73834	10.4143	6.92975	1.61133e-09	3.85921e-07	11.5454
GPR87	2.90028	5.54359	6.90519	1.78664e-09	4.13807e-07	11.4464
HSD17B6	-1.88056	10.5584	-6.86687	2.09882e-09	4.72022e-07	11.2919
JPH1	-1.20021	4.87938	-6.85299	2.22484e-09	4.93216e-07	11.236
PCDH7	1.00798	5.85803	6.82691	2.48218e-09	5.34979e-07	11.1311
HS6ST2	2.05585	6.32337	6.78293	2.985e-09	6.34537e-07	10.9542
PTPRB	-1.15932	9.06938	-6.76129	3.26841e-09	6.85394e-07	10.8672
SDR16C5	-1.37858	10.2459	-6.75205	3.39735e-09	7.02933e-07	10.8301
HSPA4L	1.73855	5.11306	6.73065	3.71577e-09	7.58702e-07	10.7442
SPP1	2.72876	9.75668	6.72266	3.84215e-09	7.74317e-07	10.7121
SULF1	1.44192	10.1202	6.70448	4.1459e-09	8.16583e-07	10.6392
RARRES1	1.57879	10.8149	6.70383	4.15711e-09	8.16583e-07	10.6366
IGFL2	2.3655	4.99204	6.70057	4.21428e-09	8.17464e-07	10.6235
FZD5	-1.06898	9.30862	-6.68269	4.54131e-09	8.70026e-07	10.5518
MMP10	2.96471	5.82336	6.66855	4.81795e-09	9.11767e-07	10.4951
S100A2	2.57252	11.1514	6.59777	6.47417e-09	1.1843e-06	10.2119
CXCL14	2.20527	10.1859	6.5932	6.59864e-09	1.19067e-06	10.1936
CDH13	-1.22102	9.09178	-6.56447	7.43821e-09	1.32674e-06	10.0788
NECAB1	-1.75765	4.51609	-6.56125	7.53866e-09	1.32937e-06	10.066
THY1	1.59888	11.3305	6.5239	8.80683e-09	1.48036e-06	9.91694
FHL2	1.29694	11.841	6.51532	9.12705e-09	1.50674e-06	9.88271
CRTAC1	-1.82467	8.66471	-6.47818	1.06506e-08	1.70606e-06	9.73477
CCK	-1.80604	5.78332	-6.47712	1.06979e-08	1.70606e-06	9.73052
CHRM3	-1.04229	5.69201	-6.4754	1.07742e-08	1.70606e-06	9.72371
DFNA5	1.00373	8.75497	6.43737	1.2617e-08	1.93853e-06	9.57241
WWC2	-1.09602	8.52233	-6.41402	1.39002e-08	2.07407e-06	9.47961
CABYR	1.10647	5.38844	6.39455	1.50683e-08	2.20594e-06	9.4023
HMGCS1	-1.09503	9.41321	-6.3609	1.73213e-08	2.46033e-06	9.26879
GRIA1	-1.71362	5.12139	-6.35809	1.75234e-08	2.46033e-06	9.25768
REEP2	1.10148	8.69629	6.33733	1.9095e-08	2.62227e-06	9.1754
SLC4A11	1.38193	8.11908	6.30347	2.19624e-08	2.96359e-06	9.04139
GPM6A	-1.58084	7.84402	-6.29098	2.31248e-08	3.09354e-06	8.99199
PODNL1	1.62298	6.04504	6.2634	2.59104e-08	3.43656e-06	8.88306
FUT1	-1.19344	8.96557	-6.24589	2.78496e-08	3.63168e-06	8.81394
SLFN13	1.3635	5.0553	6.24196	2.83045e-08	3.63273e-06	8.79842
BDNF	-1.51379	5.27681	-6.17293	3.75996e-08	4.66776e-06	8.52651
MMP13	2.0566	4.9418	6.14943	4.14093e-08	5.09991e-06	8.43412
LOC100131170	-1.18145	6.2338	-6.13118	4.4629e-08	5.41056e-06	8.36244
TMEM2	-1.10074	10.5569	-6.10266	5.0163e-08	5.8972e-06	8.25054
CDH2	1.37357	6.22952	6.02904	6.77846e-08	7.51344e-06	7.96243
COL7A1	1.14924	8.63066	6.02601	6.86265e-08	7.55281e-06	7.95062
CD24	1.38576	10.8518	6.02036	7.02301e-08	7.67486e-06	7.92852
STC1	-1.51528	4.45684	-6.01562	7.16003e-08	7.76988e-06	7.91003
SLC39A8	-1.37487	11.0058	-5.97442	8.4693e-08	9.12685e-06	7.74936
C11orf80	1.13176	5.65245	5.96209	8.90526e-08	9.40081e-06	7.70135
IGF1	1.44228	9.34023	5.95749	9.07372e-08	9.49396e-06	7.68342
POSTN	1.83487	8.56582	5.95635	9.11586e-08	9.49396e-06	7.67899
SOCS2	-1.17485	10.4914	-5.95182	9.2853e-08	9.60595e-06	7.66137
DAPK2	-1.12632	9.39799	-5.94957	9.3709e-08	9.6303e-06	7.6526
LOC730101	1.18007	5.18225	5.93096	1.01074e-07	1.02514e-05	7.58023
FAM167A	-1.26307	6.11854	-5.9282	1.02214e-07	1.02997e-05	7.56951
HHIP	-1.84077	7.21866	-5.92586	1.0319e-07	1.03309e-05	7.56042
ERRFI1	-1.18559	10.9637	-5.92138	1.05086e-07	1.03959e-05	7.543
MMP11	1.52543	7.7296	5.91778	1.06633e-07	1.04071e-05	7.52902
KRT6A	3.07991	6.38806	5.8723	1.28241e-07	1.19601e-05	7.35257
IGFBP4	1.14141	11.2855	5.86196	1.33728e-07	1.23523e-05	7.31252
DNAJC12	1.02501	6.56103	5.83977	1.46297e-07	1.32636e-05	7.22663
GREM1	2.48598	5.07394	5.8201	1.58405e-07	1.41272e-05	7.15061
EFR3B	-1.20165	8.97528	-5.81536	1.61473e-07	1.43185e-05	7.13228
OLFML2A	-1.17872	8.78467	-5.81119	1.64213e-07	1.44788e-05	7.11619
LDLR	-1.00768	10.5558	-5.79438	1.75748e-07	1.54082e-05	7.0513
SDPR	-1.15901	9.6946	-5.77706	1.88464e-07	1.60499e-05	6.98454
E2F8	1.18892	4.17823	5.776	1.89273e-07	1.60499e-05	6.98045
BTNL9	-1.68188	8.3357	-5.76513	1.97752e-07	1.66778e-05	6.93857
MS4A15	-1.47108	6.45232	-5.74607	2.13535e-07	1.78152e-05	6.86519
ZNF385B	-1.58066	6.8533	-5.73202	2.25952e-07	1.87001e-05	6.81118
PLLP	-1.14693	9.04616	-5.72853	2.29151e-07	1.87001e-05	6.79775
SLC1A1	-1.17698	8.59493	-5.72515	2.32279e-07	1.87735e-05	6.78479
RTKN2	-2.41757	6.77401	-5.70623	2.50636e-07	1.99455e-05	6.71213
RRM2	1.28467	6.15784	5.69519	2.61995e-07	2.02167e-05	6.66978
FAM83D	1.38583	7.85713	5.6913	2.6612e-07	2.02167e-05	6.65486
FAM46B	-1.00612	8.24127	-5.68742	2.70293e-07	2.03612e-05	6.64
FIBIN	-1.07355	8.92083	-5.66544	2.952e-07	2.19183e-05	6.5558
SLCO1A2	-1.35417	3.52591	-5.64626	3.18779e-07	2.32245e-05	6.48241
CCL18	1.6591	13.5407	5.6402	3.26599e-07	2.35728e-05	6.45927
CA4	-2.36063	8.68519	-5.62058	3.53262e-07	2.48051e-05	6.38433
COL6A3	1.14072	12.2327	5.61633	3.59325e-07	2.51171e-05	6.36809
KIF26B	1.28189	6.58049	5.61452	3.61927e-07	2.51856e-05	6.3612
GADD45B	-1.059	12.0144	-5.60271	3.79409e-07	2.62843e-05	6.31616
KCNN4	1.03897	9.26721	5.59635	3.89167e-07	2.68404e-05	6.29191
IL18RAP	-1.54723	9.25458	-5.57518	4.23469e-07	2.85341e-05	6.21127
CSF3R	-1.1774	8.83191	-5.57122	4.30206e-07	2.87756e-05	6.19621
UGT1A6	1.90176	6.86753	5.56516	4.40724e-07	2.93526e-05	6.17315
TMEM88	-1.03667	9.3083	-5.55854	4.5249e-07	2.99953e-05	6.148
PLTP	1.05745	10.9627	5.54862	4.70727e-07	3.09523e-05	6.11029
TMPRSS4	2.33802	8.46492	5.53211	5.02672e-07	3.29134e-05	6.04763
HMGCS2	-1.38079	4.92282	-5.51007	5.48681e-07	3.53296e-05	5.96406
PLA2G1B	-2.12041	8.61268	-5.50142	5.67849e-07	3.62629e-05	5.9313
KRT5	3.05314	8.89067	5.49333	5.86392e-07	3.71413e-05	5.90064
LGALS7B	2.06675	7.79185	5.48654	6.02385e-07	3.74448e-05	5.87497
ACADL	-1.52529	6.33006	-5.48618	6.03248e-07	3.74448e-05	5.8736
GGTLC1	-1.08647	10.6995	-5.48466	6.06896e-07	3.75212e-05	5.86785
CP	2.06208	9.12172	5.48151	6.14521e-07	3.78418e-05	5.85594
PRTG	-1.02136	4.9995	-5.47717	6.25176e-07	3.82158e-05	5.83954
BMP2	-1.13824	8.53327	-5.45001	6.96168e-07	4.18726e-05	5.73695
NFKBIZ	-1.05128	10.6246	-5.44787	7.02079e-07	4.20651e-05	5.72888
ST6GALNAC1	1.75385	9.46285	5.44535	7.09119e-07	4.23235e-05	5.71937
TNNC1	-1.52895	9.33295	-5.40312	8.37788e-07	4.88752e-05	5.56037
ANXA3	-1.21314	11.1203	-5.38402	9.03317e-07	5.15356e-05	5.48857
KRT15	2.30489	10.8362	5.3781	9.24592e-07	5.25561e-05	5.46638
P4HA3	1.34314	7.43937	5.37636	9.30975e-07	5.27258e-05	5.45982
SIX4	1.39817	5.34372	5.37535	9.34673e-07	5.27427e-05	5.45604
FAM105A	-1.01756	7.91794	-5.36755	9.63806e-07	5.40319e-05	5.42679
KL	-1.01827	6.77153	-5.36737	9.64483e-07	5.40319e-05	5.42612
ANKRD29	-1.10582	8.77485	-5.35115	1.028e-06	5.69735e-05	5.36532
LMO7	-1.05601	10.196	-5.33641	1.08929e-06	5.95199e-05	5.31014
PEBP4	-1.70126	9.96944	-5.3159	1.18054e-06	6.29541e-05	5.23349
CTSE	1.25356	11.5051	5.30216	1.24588e-06	6.56781e-05	5.18216
ARC	-1.57335	6.90575	-5.2968	1.27231e-06	6.67017e-05	5.16216
HTR2A	1.38332	4.97265	5.28739	1.32004e-06	6.85095e-05	5.12708
OGDHL	1.42413	5.44435	5.26967	1.41475e-06	7.22175e-05	5.06108
STXBP6	-1.27014	8.49865	-5.24752	1.54256e-06	7.74704e-05	4.97871
IGDCC4	1.03926	6.05454	5.24725	1.54415e-06	7.74704e-05	4.97773
LCN2	2.13399	9.23485	5.22885	1.65901e-06	8.22506e-05	4.90942
GABBR2	1.40607	5.09376	5.22467	1.68627e-06	8.33362e-05	4.8939
LIFR	-1.05886	9.5346	-5.1862	1.95846e-06	9.46771e-05	4.75146
KRT14	1.51462	7.0898	5.16083	2.16103e-06	0.000102553	4.65779
AGER	-1.7752	12.4856	-5.14829	2.2686e-06	0.000107004	4.61156
CYP24A1	1.42561	6.20291	5.12598	2.47316e-06	0.000114222	4.52943
CPNE4	1.07357	4.14611	5.1224	2.50761e-06	0.000115469	4.51627
ST6GALNAC3	-1.01452	7.87637	-5.11265	2.60396e-06	0.000119198	4.48041
AKR1B10	1.71958	4.30379	5.10794	2.65175e-06	0.000121029	4.46312
LRRC32	-1.09054	11.1893	-5.10275	2.70539e-06	0.00012214	4.44407
STEAP1	1.30946	9.01252	5.07868	2.96846e-06	0.000131238	4.35583
CNTN6	-1.28799	6.2002	-5.05765	3.21872e-06	0.000139131	4.27888
LRRC17	1.32627	6.89015	5.05149	3.29586e-06	0.000140896	4.25636
CD274	-1.14873	7.26825	-5.04816	3.33838e-06	0.000141748	4.24418
CHST6	1.61388	8.67019	5.04778	3.34321e-06	0.000141748	4.24281
KLRG2	-1.21996	5.86576	-5.03536	3.50654e-06	0.00014667	4.19747
EPHA3	1.05602	5.03843	5.0316	3.55756e-06	0.000148006	4.18374
HES2	1.12153	6.30694	5.0275	3.61403e-06	0.00014876	4.16877
FMO5	-1.2599	7.53858	-5.02646	3.62845e-06	0.000148958	4.16499
TOP2A	1.10802	5.85114	4.98199	4.30195e-06	0.000171377	4.00322
OSR2	1.03436	7.71805	4.95978	4.68277e-06	0.000183365	3.92266
MAFF	-1.24673	10.3078	-4.93578	5.13131e-06	0.000197098	3.8358
HYAL1	-1.06721	8.72688	-4.91928	5.46382e-06	0.000208836	3.77619
GJB2	1.56427	5.76743	4.90852	5.69185e-06	0.000215956	3.73738
CLIC6	1.21842	9.62432	4.89804	5.92291e-06	0.000223447	3.69962
SPATA18	1.32291	7.98082	4.87756	6.40113e-06	0.000238208	3.62593
KLF4	-1.03296	10.9433	-4.87043	6.57622e-06	0.000242386	3.60033
VSTM2L	1.08069	8.25357	4.86323	6.7579e-06	0.000247528	3.57448
CEP55	1.11478	6.35034	4.86302	6.76322e-06	0.000247528	3.57373
KIF20A	1.14638	5.65758	4.85053	7.09039e-06	0.000256477	3.52892
CPXM1	1.34032	7.28792	4.84284	7.29948e-06	0.00026257	3.50135
KHDRBS2	-1.05015	6.70088	-4.83187	7.60805e-06	0.000271406	3.46208
SOX7	-1.02556	7.69838	-4.82903	7.68998e-06	0.0002737	3.45193
CLDN18	-1.84626	9.24762	-4.79449	8.75839e-06	0.000300028	3.32858
SLC2A14	-1.08235	10.7784	-4.76621	9.73964e-06	0.000324334	3.22794
CHRDL2	1.19574	7.39102	4.76014	9.96393e-06	0.000331092	3.20636
DPP6	-1.01478	5.05983	-4.74147	1.06855e-05	0.000351307	3.14013
RXFP1	-1.34592	4.92679	-4.7234	1.14322e-05	0.000368061	3.07614
SGCG	-1.38483	5.7892	-4.72118	1.15272e-05	0.00037035	3.06831
ADRB1	-1.37843	6.32804	-4.70967	1.20333e-05	0.000382648	3.02762
CACNA2D2	-1.3987	10.5887	-4.70901	1.20633e-05	0.000382818	3.02526
ADAMTS8	-1.07096	8.89547	-4.69309	1.28004e-05	0.000399348	2.9691
COL5A1	1.04934	10.1993	4.68528	1.31782e-05	0.000409062	2.94157
LAMP3	-1.33143	12.9622	-4.67099	1.38977e-05	0.000425373	2.89125
CCDC80	1.08208	9.79725	4.6519	1.49183e-05	0.000445197	2.82419
PLA2G2A	1.90021	9.41801	4.64754	1.51617e-05	0.000449866	2.80887
AGBL1	-1.77491	7.37175	-4.6331	1.59952e-05	0.000468326	2.75824
TRPV4	1.02111	6.73451	4.62738	1.63373e-05	0.000474761	2.73822
LGI2	1.01038	6.55035	4.61859	1.68776e-05	0.000487086	2.70745
MT1M	-1.82478	11.3445	-4.60182	1.79561e-05	0.000511708	2.64887
IL6	-2.34302	10.7011	-4.59554	1.83769e-05	0.00051944	2.62697
CILP	1.491	9.03357	4.59018	1.87442e-05	0.000525989	2.60826
SLC6A14	-1.32878	8.92539	-4.58037	1.94339e-05	0.000540458	2.57409
ODAM	-1.4171	6.03133	-4.57553	1.97835e-05	0.000548216	2.55724
CXCL6	2.26705	6.45808	4.572	2.00423e-05	0.000550891	2.54496
SLN	1.7301	8.06521	4.56742	2.03832e-05	0.000557859	2.52902
SH3GL2	-1.12876	4.57633	-4.56042	2.09142e-05	0.000570382	2.50471
PRRX1	1.01091	6.31931	4.55553	2.12934e-05	0.000579703	2.48773
RGS16	-1.02111	10.2125	-4.54955	2.17662e-05	0.000590502	2.46698
COL5A2	1.03486	10.4382	4.54866	2.18377e-05	0.000591409	2.46388
SCRG1	1.5488	6.04583	4.54267	2.23233e-05	0.000601411	2.4431
PRSS2	1.13309	7.63059	4.54048	2.25028e-05	0.000604758	2.43553
CCDC85A	-1.22008	7.15249	-4.54021	2.25255e-05	0.000604758	2.43458
BEX1	-1.02004	5.68242	-4.5359	2.28843e-05	0.000612274	2.41965
PSAT1	1.12645	7.25796	4.51928	2.43209e-05	0.000646254	2.36214
BAAT	1.13857	5.29735	4.51152	2.50213e-05	0.00066034	2.33533
PLA2G7	1.13763	9.45348	4.48973	2.70947e-05	0.000694967	2.26016
CKMT1A	1.22179	7.37365	4.48376	2.76915e-05	0.000709102	2.23959
FHDC1	-1.05784	7.35701	-4.4703	2.90826e-05	0.000739842	2.19332
MFAP2	1.15375	9.10414	4.46859	2.9265e-05	0.000743265	2.18742
PTGS2	-1.18653	8.96341	-4.46666	2.94715e-05	0.000746066	2.18079
FCGBP	1.24429	10.3031	4.46471	2.96812e-05	0.000750151	2.1741
SLC2A3	-1.10887	8.51737	-4.46365	2.97954e-05	0.000750593	2.17047
PROM1	2.47725	6.94618	4.46062	3.01262e-05	0.000756471	2.16005
ACAN	1.13473	7.8521	4.44909	3.14153e-05	0.000783765	2.12052
RGS22	1.20165	8.11046	4.44707	3.16465e-05	0.000787005	2.1136
MXRA5	1.15021	9.26519	4.43528	3.30302e-05	0.000808458	2.07323
NDRG4	-1.08782	9.57109	-4.41763	3.52128e-05	0.000843259	2.01288
ORM1	-1.01312	8.25296	-4.40844	3.64033e-05	0.000866705	1.98153
F11	-1.28701	6.19679	-4.40835	3.64152e-05	0.000866705	1.98122
MME	-1.20107	7.79301	-4.38752	3.92608e-05	0.000920518	1.91029
CXCL2	-1.18905	11.0927	-4.38692	3.93464e-05	0.000920518	1.90823
MATN3	-1.34764	4.4413	-4.38132	4.01482e-05	0.000934063	1.88922
SFRP4	1.09015	9.4437	4.3665	4.23507e-05	0.000973626	1.83889
CHI3L2	-1.26925	8.86753	-4.36584	4.24518e-05	0.000974507	1.83665
FHOD3	1.17111	7.28487	4.3631	4.28719e-05	0.000982697	1.82737
CLIC5	-1.06339	10.2958	-4.35409	4.42851e-05	0.00100617	1.79681
CLCA2	1.96043	4.85211	4.33498	4.74293e-05	0.0010636	1.7322
FAM81B	1.79653	7.87258	4.29953	5.38476e-05	0.00118237	1.61272
MEOX1	1.44959	5.9834	4.28127	5.74733e-05	0.00124389	1.5514
SLC14A1	-1.16792	4.74319	-4.27608	5.85459e-05	0.00126012	1.534
KRT72	-1.06983	4.69952	-4.27377	5.90312e-05	0.00126526	1.52623
GPR158	-1.29908	4.0984	-4.26977	5.98762e-05	0.00127983	1.51286
DLGAP5	1.06707	5.76779	4.267	6.04708e-05	0.00128722	1.50357
SCG2	1.22916	5.42353	4.24021	6.65091e-05	0.00139471	1.41406
HS3ST3A1	1.14218	4.59959	4.22974	6.90239e-05	0.00143006	1.37917
F2RL2	1.05479	4.89077	4.21671	7.22833e-05	0.00147204	1.3358
MUC16	1.87494	6.00196	4.20663	7.4906e-05	0.00151353	1.30231
IL18R1	-1.21736	8.2763	-4.20083	7.64574e-05	0.00153472	1.28304
TSPAN1	1.55592	11.0941	4.195	7.8046e-05	0.00156273	1.26372
MNS1	1.35971	7.62033	4.19199	7.88804e-05	0.00157335	1.25374
CCDC113	1.1888	7.18684	4.18755	8.01243e-05	0.00159406	1.23904
LRRC36	-1.16401	9.57707	-4.17559	8.35707e-05	0.00164158	1.19949
SERPIND1	1.95913	7.02485	4.1658	8.64997e-05	0.00168208	1.16714
LRRN4	-1.1024	5.83495	-4.16358	8.71759e-05	0.00169123	1.15983
KRT6C	1.80672	6.45611	4.16256	8.7489e-05	0.00169439	1.15646
SIX1	1.43979	7.93211	4.15644	8.93929e-05	0.00172323	1.13625
ZBBX	1.97017	6.89165	4.15168	9.08981e-05	0.00174574	1.12058
RS1	-1.26803	5.46581	-4.14873	9.18437e-05	0.00175798	1.11086
DSC3	1.13344	4.02084	4.08721	0.000113873	0.00207648	0.909183
FANK1	1.15207	8.27324	4.08624	0.000114257	0.00207721	0.90603
VIPR1	-1.48139	9.55213	-4.08609	0.000114315	0.00207721	0.905555
FAT2	1.51065	5.14691	4.08555	0.000114532	0.00207872	0.903781
NGFR	1.12876	5.93659	4.05011	0.000129531	0.00229984	0.788454
SLC19A2	-1.11587	10.4582	-4.04925	0.000129918	0.00230407	0.78566
SLC27A2	1.43056	7.60716	4.0456	0.000131567	0.00232775	0.77384
CHST9	1.99463	5.89928	4.03605	0.000135989	0.00239261	0.742882
CXCL13	2.10812	6.78638	4.03544	0.000136277	0.002394	0.740901
KRT13	1.3909	6.33361	4.02661	0.0001405	0.00245526	0.712328
C6	1.72071	7.7234	4.02411	0.000141715	0.00247094	0.704263
SERPINB5	1.04707	3.93395	4.02012	0.000143682	0.00249124	0.691357
TNS4	1.39059	8.12466	3.99682	0.000155689	0.0026491	0.616241
ADM	-1.1946	11.6996	-3.98262	0.000163475	0.00274248	0.57059
SLITRK6	1.34424	7.80937	3.98221	0.000163708	0.00274343	0.569255
VTCN1	1.88182	5.84348	3.97759	0.000166322	0.00276634	0.554435
PCP4	1.34335	6.04788	3.97704	0.000166635	0.00276857	0.552679
ALDH3A1	1.41153	6.59952	3.97437	0.000168171	0.00278514	0.544099
MMP3	1.40184	4.87158	3.97062	0.000170347	0.0028062	0.532075
CLEC4E	-1.13813	8.78439	-3.96971	0.000170881	0.00281202	0.529146
BTNL8	-1.44855	6.55526	-3.93838	0.000190204	0.00307561	0.428999
ASPG	-1.03613	6.7501	-3.93828	0.000190268	0.00307561	0.428685
CXCL3	-1.24314	9.46466	-3.9262	0.00019827	0.00319165	0.390195
GCNT3	1.01534	6.66372	3.91663	0.000204837	0.00327698	0.359753
SLCO4C1	-1.00568	6.47429	-3.91307	0.000207336	0.00330673	0.348427
SLC5A9	-1.35572	4.81804	-3.91019	0.000209374	0.00332897	0.339292
ABCA3	-1.12287	12.1513	-3.87657	0.000234665	0.00365616	0.232837
C7orf57	1.71557	5.06015	3.87503	0.000235887	0.0036715	0.227992
GSTA1	1.73062	7.4317	3.86827	0.000241343	0.00372283	0.206655
FGFBP2	-1.24188	7.17968	-3.84385	0.000262063	0.00397526	0.129832
PSCA	1.68122	6.43578	3.84106	0.000264539	0.00400109	0.121063
SCN1A	-1.05522	3.96482	-3.83321	0.000271622	0.00408433	0.0964302
POU2AF1	1.28084	9.57404	3.83055	0.000274062	0.00411305	0.0880953
EFHC2	1.05291	5.80263	3.83018	0.000274398	0.00411411	0.0869541
CA2	-1.04561	9.06927	-3.82389	0.000280263	0.00416739	0.0672424
AQP5	1.2216	9.93143	3.81406	0.00028966	0.00426039	0.0365092
RND1	-1.42965	7.71102	-3.81379	0.000289919	0.00426039	0.0356745
CLIC3	-1.04669	9.71151	-3.80618	0.000297412	0.00431734	0.0119026
C4BPA	-1.21874	12.546	-3.8009	0.000302711	0.00436386	-0.00454683
SERPINB3	2.68396	6.82276	3.79265	0.000311183	0.00444653	-0.0302538
RSPH1	1.78154	10.6911	3.76531	0.000340905	0.00477883	-0.115178
CCDC78	1.61931	8.63028	3.75584	0.000351806	0.00487875	-0.144465
PRX	-1.08947	9.6888	-3.72679	0.000387407	0.00526425	-0.234115
DPEP1	1.01406	5.9111	3.72496	0.000389759	0.00528235	-0.239743
PTPRZ1	1.07934	6.0983	3.71487	0.000402978	0.0054236	-0.270743
CCDC74B	1.06455	8.49371	3.70939	0.000410334	0.00549401	-0.287555
HECW2	-1.07655	6.85127	-3.69024	0.000437075	0.00573919	-0.346204
COL4A3	-1.01121	6.67887	-3.68979	0.000437727	0.00574188	-0.34759
SEMA3E	-1.00092	5.65266	-3.68406	0.000446051	0.0058227	-0.365084
MSMB	2.8667	6.92313	3.67314	0.000462357	0.00595424	-0.39842
HPGD	-1.11075	9.51138	-3.67261	0.000463162	0.00595966	-0.400035
ANLN	1.07119	5.49951	3.67224	0.000463719	0.00596188	-0.40115
TDO2	1.38843	6.78002	3.66205	0.00047948	0.00612392	-0.432172
CCDC146	1.22639	9.20504	3.65257	0.000494591	0.00626536	-0.460965
CCNA1	1.52411	5.46898	3.65106	0.000497049	0.00628382	-0.465564
SLC26A9	-1.04855	9.12585	-3.64326	0.000509881	0.00638092	-0.489208
SFTPD	-1.067	13.4277	-3.63076	0.000531119	0.00658719	-0.527053
UBD	1.14436	10.4454	3.6235	0.000543836	0.00667129	-0.54899
IL1RL1	-1.66182	7.8806	-3.62245	0.000545708	0.00668221	-0.552175
PCSK1	1.50848	4.96884	3.61776	0.000554095	0.00675979	-0.566313
NAMPT	-1.11331	11.8094	-3.61339	0.000562033	0.00682444	-0.579496
DYNLRB2	1.56504	8.9774	3.60216	0.000582927	0.00701229	-0.613318
SCEL	-1.04577	9.13068	-3.59713	0.000592524	0.00708381	-0.628445
WDR63	1.29016	7.48442	3.59267	0.000601147	0.00715383	-0.641827
TPPP3	1.02792	11.2312	3.58475	0.000616778	0.00731182	-0.665601
CMTM2	-1.07931	5.96232	-3.5776	0.000631201	0.00741483	-0.687003
SYT8	1.3722	6.38176	3.51751	0.000765856	0.00852973	-0.865856
CPB2	-1.67468	8.32221	-3.51112	0.000781685	0.00865069	-0.884759
SNAP25	1.02696	5.87461	3.50916	0.000786587	0.00868368	-0.890535
SLC44A4	1.15888	8.84634	3.50159	0.000805859	0.00886273	-0.912894
CLEC4D	-1.11452	6.37043	-3.48948	0.000837594	0.00909584	-0.948561
BDKRB2	1.00312	9.55393	3.48948	0.000837605	0.00909584	-0.948573
SLC6A4	-2.00899	8.79773	-3.4872	0.000843704	0.0091555	-0.955271
C11orf70	1.20915	7.12734	3.48662	0.000845271	0.0091555	-0.956984
WDR66	1.21429	7.16439	3.47504	0.00087699	0.00941808	-0.990986
C9orf24	1.76292	11.2466	3.46589	0.00090287	0.009636	-1.01782
GKN2	-1.19756	8.87104	-3.43842	0.000984909	0.0102991	-1.09802
CAPSL	1.7263	8.64575	3.43007	0.00101122	0.0104964	-1.12232
PRR15	1.07145	7.23963	3.42337	0.00103283	0.010685	-1.1418
FOSB	-1.79119	10.7411	-3.41776	0.00105122	0.0108175	-1.15805
HTR3C	-1.41699	6.44938	-3.41046	0.00107566	0.011022	-1.17922
B3GNT3	1.00056	8.12653	3.40417	0.00109713	0.0111432	-1.19742
TUBB2B	1.01367	5.47568	3.39244	0.00113825	0.0114697	-1.23129
ZBED2	-1.30752	8.5818	-3.38935	0.00114932	0.0115499	-1.2402
C9orf116	1.14317	9.2786	3.36358	0.00124572	0.0123049	-1.31428
TRIM29	1.06909	7.14242	3.36166	0.00125321	0.0123368	-1.31979
C20orf85	1.89994	10.7145	3.32714	0.00139511	0.0133473	-1.41834
DSG3	1.04301	3.97965	3.3191	0.00143029	0.0136167	-1.4412
CAPS	1.30287	10.6457	3.31756	0.00143711	0.0136732	-1.44556
FCRL5	1.10157	7.27564	3.31272	0.00145879	0.0138139	-1.45931
PGC	-1.0146	13.27	-3.31199	0.00146206	0.0138343	-1.46136
CCDC151	1.06972	8.03602	3.3018	0.00150878	0.0141411	-1.49022
SLCO4A1	-1.1458	8.58797	-3.29556	0.00153806	0.0143349	-1.50785
TMEM100	-1.27923	10.9154	-3.29523	0.00153962	0.0143408	-1.50878
RHOV	1.3054	7.75057	3.28739	0.00157727	0.0145517	-1.53093
SOSTDC1	-1.49902	8.06133	-3.2822	0.00160259	0.0147067	-1.54554
SPATA17	1.38038	5.63266	3.27221	0.00165252	0.0150757	-1.57365
SPAG6	1.55844	7.0613	3.25547	0.00173942	0.0156841	-1.6206
NME5	1.00367	8.19005	3.25295	0.00175289	0.0157872	-1.62766
ANKRD45	1.06985	4.47316	3.239	0.00182914	0.0162943	-1.66664
CYP2F1	1.58651	7.8348	3.23299	0.00186293	0.0165667	-1.68339
C8B	-1.21481	5.60832	-3.23107	0.00187383	0.016635	-1.68872
LRRC46	1.39039	8.60504	3.22609	0.00190246	0.0167932	-1.7026
TTC29	1.58877	6.4667	3.22353	0.00191729	0.0168748	-1.7097
ANGPTL7	-1.01666	5.30864	-3.21478	0.00196892	0.0171494	-1.734
AGTR2	-1.48339	5.57693	-3.21453	0.00197044	0.0171494	-1.7347
MDH1B	1.15549	5.85071	3.21038	0.00199538	0.0172985	-1.7462
SPRR1B	1.07144	5.0501	3.20261	0.00204292	0.0176121	-1.76772
SPAG17	1.51333	7.06067	3.20225	0.00204518	0.0176121	-1.76873
ABCA13	1.36671	5.80324	3.19778	0.00207297	0.0177542	-1.78106
DNER	1.15226	4.91432	3.16446	0.00229206	0.0190816	-1.87279
AGBL2	1.33427	7.89073	3.16084	0.00231709	0.0192384	-1.8827
FCN3	-1.45648	12.2678	-3.15142	0.00238349	0.0196218	-1.90847
S100A12	-1.62805	9.04576	-3.14595	0.00242292	0.0198936	-1.92343
MUCL1	1.15515	5.6031	3.14415	0.002436	0.0199798	-1.92833
ATP12A	1.3656	6.38986	3.13717	0.00248739	0.0202432	-1.94736
APOH	-1.14516	6.70914	-3.10958	0.00270064	0.0215357	-2.02228
ARMC3	1.61605	7.71224	3.1007	0.00277275	0.022009	-2.04626
C1orf194	1.49435	8.01618	3.09921	0.0027851	0.0220619	-2.05031
CASC1	1.27267	6.66041	3.09556	0.0028154	0.0222678	-2.06015
RBP2	-1.00205	4.81366	-3.08061	0.00294273	0.0230284	-2.10037
C9orf135	1.34536	6.33856	3.07106	0.00302696	0.0234979	-2.12602
SERPINB4	1.9693	6.74147	3.05234	0.00319844	0.0243779	-2.17608
CCDC17	1.28084	9.21147	3.04874	0.00323249	0.024517	-2.18569
PROK2	-1.46713	7.12567	-3.04167	0.00330023	0.0249559	-2.20452
FPR2	-1.02954	8.10676	-3.03429	0.00337232	0.02533	-2.22412
SERPINI2	1.0245	6.57588	3.02946	0.0034204	0.0256291	-2.23696
FBXO15	1.13389	8.24419	3.02761	0.00343886	0.0257177	-2.24184
SOX2	1.34396	7.43708	3.01799	0.00353693	0.0262864	-2.26734
TCTEX1D1	1.01815	5.24171	3.01652	0.00355214	0.0263742	-2.27123
CLDN8	1.21894	4.59383	2.98139	0.003934	0.0283195	-2.3637
TEKT2	1.27809	9.17381	2.97895	0.00396181	0.0284495	-2.37008
CCNO	1.17359	7.10678	2.97639	0.00399137	0.0285956	-2.3768
SCGB2A1	1.29459	6.41498	2.96879	0.00407998	0.0290161	-2.39666
IL13	-1.10143	4.68048	-2.95436	0.00425327	0.0298319	-2.43427
C4orf47	1.10255	6.2471	2.95104	0.00429411	0.0299855	-2.4429
CCL19	1.02602	10.4506	2.94433	0.00437787	0.030401	-2.46036
PIP	1.53479	7.70435	2.92682	0.00460328	0.0314908	-2.50569
TMEM190	1.5692	10.2701	2.89736	0.00500697	0.0334474	-2.58149
DYDC2	1.5046	6.92766	2.86486	0.00548999	0.0358735	-2.66441
TEKT1	1.50257	6.69331	2.86362	0.00550931	0.035967	-2.66757
MORN5	1.49878	7.66952	2.84727	0.00576904	0.0370546	-2.70898
SCGB1A1	1.26116	14.0838	2.83921	0.00590133	0.0376086	-2.72935
ZMYND10	1.09957	9.05756	2.83894	0.00590581	0.0376217	-2.73003
TNFRSF17	1.02658	7.53384	2.83652	0.00594594	0.0378601	-2.73612
AKAP14	1.43981	6.33089	2.82896	0.00607336	0.0384209	-2.75516
ANKRD1	-1.09789	4.84192	-2.82578	0.00612772	0.0386387	-2.76316
MGAM	-1.21724	5.54532	-2.8176	0.00626954	0.0393388	-2.78369
CYP3A4	-1.02237	5.47073	-2.81471	0.00632032	0.0395001	-2.79093
ADAMTS16	1.06706	5.08939	2.81338	0.00634393	0.0395522	-2.79427
DNAI2	1.20719	7.68743	2.80222	0.00654446	0.0404448	-2.82218
GSTA3	1.12625	7.06816	2.77599	0.00703874	0.0427839	-2.8874
MB	1.0435	5.85458	2.74271	0.00771531	0.0459249	-2.96947
EFCAB1	1.10181	7.51807	2.71953	0.00822102	0.0482503	-3.02614
EFHB	1.04689	6.09173	2.70739	0.00849779	0.0494558	-3.05567
KRT6B	1.18463	5.04552	2.69897	0.00869499	0.0502903	-3.07612
IGKC	1.04836	11.3087	2.69507	0.00878741	0.0505203	-3.08554
CSF3	-1.53265	8.56619	-2.69483	0.00879336	0.0505203	-3.08614
PTPRT	1.07298	7.11824	2.64788	0.00998203	0.0552429	-3.19891
C11orf88	1.49577	8.41781	2.63932	0.010214	0.0561861	-3.2193
DLEC1	1.0193	9.68473	2.62836	0.0105181	0.0574097	-3.24533
EYA1	1.00726	4.61688	2.60767	0.0111145	0.0597187	-3.29422
STOML3	1.24427	5.3227	2.59905	0.0113718	0.0607255	-3.31448
RPS4Y1	2.4923	10.9922	2.53677	0.0133984	0.0683039	-3.45933
LTF	1.21111	9.65523	2.5046	0.014568	0.0723705	-3.533
C4orf22	1.19895	5.2965	2.4959	0.0148999	0.073589	-3.5528
NEK10	1.00839	6.46862	2.49495	0.0149366	0.0737232	-3.55496
SAA2	1.2403	8.33812	2.48072	0.0154949	0.0758041	-3.58719
LGSN	1.0094	5.34185	2.42776	0.0177421	0.0822593	-3.7058
DNAH9	1.08119	7.70877	2.41254	0.0184397	0.0843841	-3.73949
KLK12	1.32174	6.20223	2.39243	0.0193994	0.08741	-3.78374
SPATS1	1.04813	5.55154	2.39116	0.0194615	0.0875246	-3.78653
C1orf87	1.1593	7.11796	2.38063	0.0199825	0.0892086	-3.80954
CHIA	-1.01538	8.51277	-2.35947	0.0210682	0.0925642	-3.85556
IL1R2	-1.20682	9.58801	-2.28089	0.0255729	0.105994	-4.02338
BTNL3	-1.03019	5.9042	-2.24544	0.0278697	0.112949	-4.09749
PTX3	-1.14046	8.76469	-2.16793	0.0335336	0.128234	-4.25601
