# Supplementary material for: Integrating machine learning and neural networks for new diagnostic approaches to idiopathic pulmonary fibrosis and immune infiltration research
Source: PLoS One. 2025 Apr 24;20(4):e0320242. doi: 10.1371/journal.pone.0320242 (PMC12021136; doi:10.1371/journal.pone.0320242)
Supplement: S2 Table — (XLSX) [file pone.0320242.s002.xlsx]

## Sheet: Sheet1
Table S2. Genes in the black module of WGCNA.
Black
SEMA3E
IGDCC4
COLEC11
CXCL12
DPYS
ENC1
TSHZ2
MMP2
LOXL2
HMCN1
THBS2
COL1A2
XPNPEP2
COL11A1
IL13RA2
FJX1
SAMD11
HS3ST5
ADAMTS16
OAF
CDH11
CCL13
ACAN
PRSS2
CCDC80
KCNS2
TCEAL2
ANO4
STEAP2
SFRP2
MCHR1
TWIST1
F2RL2
COL14A1
DCLK1
MXRA5
GPX8
GLIS1
PARD6B
PYCR1
BEND6
GEM
FNDC4
FMO1
POSTN
PI15
IGF1
P4HA3
STEAP1
ARNTL2
SLC16A14
CD248
COL6A3
COL5A1
SCG5
COL1A1
LUZP2
HTR2A
PTGIS
ABCC3
LRRC15
PCDH7
UCHL1
NKAIN4
FRMD6
ADAM12
ZNF469
KIAA1211
PGF
LILRB5
CPXM1
PCBP3
SULF1
ASPN
GRAMD2
LGI2
RGS5
PDE1A
BHLHE22
ABCG4
ATOH8
P2RY6
COL5A2
THY1
TUBB2B
KIF26B
TMEM176A
GREM1
GAP43
SPON1
ADAMTS14
SNAI2
DOK5
LBP
DIO2
ISM1
TDO2
PODNL1
FNDC1
GLI1
EPHA3
F13A1
MOXD1
PAPPA
DOK7
LRP4
PRRX2
COL15A1
SCG2
CFH
PDGFRL
SFRP4
COL3A1
VCAN
PTGES
SNAP25
DIRAS1
FBN1
BOC
ARHGEF4
ZNF521
LAMA2
GDF15
FAP
CTHRC1
LUM
OSR2
COMP
WT1
ITGA11
COL24A1
CCL21
CLEC4G
PPFIA2
NAP1L3
LOXL1
OGN
SMOC2
PDGFD
ADAM23
CGREF1
ADRA2A
ROR2
DUXAP10
CDH2
SH3GL3
PPP4R4
LRRC17
LRRC36
FBLN2
LTBP1
PRRX1
LRRC4C
CYP1B1
FSTL1
PLTP
COL10A1
HS3ST3A1
PODN
TMEM59L
CKM
CCK
FRMD5
