# Supplementary material for: Integrating machine learning and neural networks for new diagnostic approaches to idiopathic pulmonary fibrosis and immune infiltration research
Source: PLoS One. 2025 Apr 24;20(4):e0320242. doi: 10.1371/journal.pone.0320242 (PMC12021136; doi:10.1371/journal.pone.0320242)
Supplement: S3 Table — (XLSX) [file pone.0320242.s003.xlsx]

## Sheet: Sheet1
Table S3. Gene expression levels by transcriptome sequencing.
gene_id	ENSMUSG00000031849	ENSMUSG00000021760	ENSMUSG00000021388
gene_name	Comp	Gpx8	Aspn
C1	0.11	64.41	4.56
C2	0.01	66.59	4.15
C3	0.14	64.19	6.72
M17	0.31	72.03	11.66
M19	0.21	76.08	9.01
M28	0.26	78.57	9.88
