# Supplementary material for: Integrating machine learning and neural networks for new diagnostic approaches to idiopathic pulmonary fibrosis and immune infiltration research
Source: PLoS One. 2025 Apr 24;20(4):e0320242. doi: 10.1371/journal.pone.0320242 (PMC12021136; doi:10.1371/journal.pone.0320242)
Supplement: S4 Table — (XLSX) [file pone.0320242.s004.xlsx]

## Sheet: Sheet1
Table S4. ASPN, COMP, and GPX8 gene in the train set.
sample	group	ASPN	COMP	GPX8
GSE10667_GSM269749	Normal	0	0	0
GSE10667_GSM269750	Normal	0	0	0
GSE10667_GSM269751	Normal	0	0	0
GSE10667_GSM269752	Normal	0	0	0
GSE10667_GSM269753	Normal	0	0	0
GSE10667_GSM269754	Normal	0	0	0
GSE10667_GSM269755	Normal	0	0	0
GSE10667_GSM269756	Normal	0	0	0
GSE10667_GSM269757	Normal	0	0	0
GSE10667_GSM269758	Normal	0	0	0
GSE10667_GSM269759	Normal	0	0	0
GSE10667_GSM269760	Normal	0	0	0
GSE10667_GSM269761	Normal	0	0	0
GSE10667_GSM269762	Normal	0	0	0
GSE10667_GSM269763	Normal	0	0	0
GSE24206_GSM595407	Normal	0	0	0
GSE24206_GSM595411	Normal	1	0	0
GSE24206_GSM595414	Normal	0	0	1
GSE24206_GSM595416	Normal	0	0	0
GSE24206_GSM595417	Normal	0	0	0
GSE24206_GSM595419	Normal	0	0	0
GSE10667_GSM269764	IPF	1	1	1
GSE10667_GSM269765	IPF	0	1	1
GSE10667_GSM269766	IPF	1	1	1
GSE10667_GSM269767	IPF	1	1	1
GSE10667_GSM269768	IPF	1	0	1
GSE10667_GSM269769	IPF	0	1	0
GSE10667_GSM269770	IPF	1	1	1
GSE10667_GSM269771	IPF	0	0	0
GSE10667_GSM269772	IPF	0	0	0
GSE10667_GSM269773	IPF	1	1	1
GSE10667_GSM269774	IPF	1	1	0
GSE10667_GSM269775	IPF	1	1	1
GSE10667_GSM269776	IPF	0	1	0
GSE10667_GSM269777	IPF	0	1	1
GSE10667_GSM269778	IPF	0	1	1
GSE10667_GSM269779	IPF	0	1	0
GSE10667_GSM269780	IPF	1	1	0
GSE10667_GSM269781	IPF	1	1	1
GSE10667_GSM269782	IPF	1	1	1
GSE10667_GSM269783	IPF	1	1	1
GSE10667_GSM269784	IPF	0	0	1
GSE10667_GSM269785	IPF	1	1	1
GSE10667_GSM269786	IPF	1	1	1
GSE10667_GSM373881	IPF	1	1	1
GSE10667_GSM373882	IPF	0	1	1
GSE10667_GSM373883	IPF	1	1	1
GSE10667_GSM373884	IPF	1	1	1
GSE10667_GSM373885	IPF	1	0	1
GSE10667_GSM373886	IPF	0	0	0
GSE10667_GSM373887	IPF	0	1	0
GSE10667_GSM373888	IPF	1	1	1
GSE24206_GSM595421	IPF	0	1	1
GSE24206_GSM595422	IPF	1	1	1
GSE24206_GSM595423	IPF	1	0	1
GSE24206_GSM595424	IPF	1	1	1
GSE24206_GSM595425	IPF	1	0	1
GSE24206_GSM595426	IPF	1	0	1
GSE24206_GSM595427	IPF	1	0	0
GSE24206_GSM595428	IPF	1	1	1
GSE24206_GSM595429	IPF	1	0	0
GSE24206_GSM595432	IPF	1	1	0
GSE24206_GSM595434	IPF	1	1	1
GSE24206_GSM595435	IPF	0	1	1
GSE24206_GSM595437	IPF	1	1	1
GSE24206_GSM595439	IPF	1	0	1
GSE24206_GSM595441	IPF	1	0	1
GSE24206_GSM595443	IPF	1	1	0
GSE24206_GSM595445	IPF	1	1	0
